# Supplementary material for: A PAS-targeting hERG1 activator reduces arrhythmic events in Jervell and Lange-Nielsen syndrome patient-derived hiPSC-CMs
Source: JCI Insight. 2025 Jan 9;10(4):e183444. doi: 10.1172/jci.insight.183444 (PMC11949009; doi:10.1172/jci.insight.183444)
Supplement: Supporting data values [file jciinsight-10-183444-s206.xlsx]

## Sheet: Figure 2
Figure 2
Panel A			Panel B			Panel C	19.9.11						JLN
Control	JLN		Control	JLN		mV	Cell 1	Cell 2	Cell 3	Cell 4		mV	Cell 1	Cell 2	Cell 3	Cell 4	Cell 5	Cell 6
0.789421	0.0242886		13.258	4.979		-50	-0.094	0.1478	0.0209	-0.4871		-50	0.39	0.04	-0.08	-0.18	0.01	0.04
0.839945	0.159695		14.482	5.36		-40	0.0045	0.1674	-0.1681	0.4029		-40	0.18	0.02	0.04	-0.12	0	0.02
0.856109	0.0566169		13.979	5.548		-30	0.1217	0.0028	0.077	0.5377		-30	1.09	-0.26	0.12	0.34	0.1	0.03
0.770041	0.101555		19.376	5.246		-20	0.5103	0.8029	0.4615	0.7698		-20	1.14	-0.1	0.47	0.54	0.24	0.49
0.776727	0.0727811		19.887	5.594		-10	1.0433	0.7624	0.7482	1.267		-10	0.59	0.04	0.9	0.59	0.44	0.51
1.21198	0.120089		17.015	5.98		0	1.2147	0.7336	1.2806	1.2399		0		0.1		0.62	0.47	0.59
1.37201	0.134053		18.411	6.193		10	1.0435	0.789	1.432	2.2118		10		0.12		0.74	0.53	0.56
0.952248			16.247	6.437		20	1.366		1.7266	2.4743		20		0.2		0.89	0.63	0.46
1.48947			18.246	6.388		30	1.7624		2.0478	3.5805		30		0.25				0.26
1.54575			18.658	8.393
1.09823			11.576	0.509
0.87879			14.367	0.422
0.960796			14.949	0.549
0.776642			11.261	4.433
1.05524			15.884	0.444
1.02935			10.734	0.515
0.908325			13.219	3.168
0.755908			11.172	3.265
1.08139			17.146	5.257
0.851624			12.16	1.747
			15.099	1.837
			16.502	2.567
			9.349	3.215
			20.938	3.283
			22.102	3.519
			13.864	3.185
			17.986
			16.937
			20.747
			19.636

## Sheet: Figure 3
Figure 3
Panel B			Panel C			Panel D
Control	JLN		Control	JLN		df19.9.11	JLN
273	201		-80	-69		1.35	0.0833333
287	175		-70	-55		1.3	0.85
270	326		-58	-83		0.35	0.9
320	692		-82	-76		0.516667	0.966667
223	330		-79	-69		0.633333	0.516667
128	1583		-78	-69			1.16
343	139		-69	-66		0.466667	0.233333
	1876		-77	-77		1.5	0.233333
	1817			-81		0.75	0.8
	621			-75			0.00833333
	1177			-80		0.244444	0.116667
	1094			-82			0.0166667
	1977			-86			0.183333
	1468			-78			2.2
				-65			1.8
				-69			0.416667
				-62			0.116667
				-77			0.233333
				-62			0.516667
				-71			1.95
				-82			0.266667
				-84			0.966667
				-53			1.1
				-91

## Sheet: Figure 4
Figure 4
Panel B, Left			Panel B, Right
GFP	scFv2.10		GFP	scFv2.10
35.522	33.871		189	198.53
39.765	24.33		227.82	90.635
42.06	28.479		211.87	137.1
41.88	21.37		218.35	164.81
54.39	25.625		261.91	166.45
30.93	38.462		168.04	185.14
32.46	28.044		147.8	101.81
38.724	21.951		80.243	77.835
24.792	28.33			109.38
	23.78			124.63
	41.308			147.7

## Sheet: Figure 5
Figure 5
Panel B	GFP									scFv2.10											Panel D, Left			Panel D, Right
mV	Cell 1	Cell 2	Cell 3	Cell 4	Cell 5	Cell 6	Cell 7		mV	Cell 1	Cell 2	Cell 3	Cell 4	Cell 5	Cell 6	Cell 7	Cell 8	Cell 9	Cell 10		GFP	scFv2.10		GFP	scFv2.10
-50	-0.14	-0.22	0.01	0.14	0.22	0.03	-0.07		-50	-0.24		0.03	-0.04	-0.04	-0.06	0.07	-0.01	-0.03	0.05		83.804	172.5		2649.1
-40	-0.01	-0.07	-0.02	0.01	0.19	0.01	-0.01		-40	-0.11	0.1	-0.02	0.07	-0.01	-0.02	-0.01	0	-0.02	-0.24		80.041	399.59		686.99	1670.3
-30	-0.16	0.23	0.06	0.11	0.03	0.08	-0.13		-30	0.22	0.35	0.13	-0.05	0.23	0.15	0.04	0.01	0.25	-0.07		329.12	641.64		2518.3
-20	0.05	0.31	0.17	0.43	0.27	0.29	0		-20	0.67	0.82	0.46	-0.01	0.61	0.43	0.4	0.16	0.89	0.14		53.6	73.779		1328.3	809.78
-10	0.4	0.48	0.3	0.45	0.48	0.43	0.2		-10	0.87	1.11	0.67	0.27	1.08	0.69	0.57	0.39	1.6	0.13		59.1	302.91		902.7	1731.1
0	0.52	0.44	0.19	0.49	0.47	0.39	0.18		0	0.83	1.45	0.91	0.61	0.95	0.84	0.48	0.26	1.51	0.42		46.3	207.23		1494.2	1885.8
10	0.47	0.38	0.13	0.4	0.58	0.33	0.25		10	0.81	1.54	1.11	0.46	0.91	0.73	0.42	0.27	1.23	-0.1		158.4	65.156		661.8	788.85
20	0.45	0.45	0.38	0.46	0.64	0.3	0.14		20	0.86	1.93	1.24	0.38	0.81	0.63	0.4	0.24	0.92	0.21		46.509	186.6		518.9	2178.7
30	0.19	0.29	0.29	0.59	0.75	0.23	0.07		30	1.2	2.05	1.85	0.33		0.44	0.26		0.79				311.6			5344.3
																						319			4987.2
Panel C	GFP									scFv2.10												68.1			732.3
mV	Cell 1	Cell 2	Cell 3	Cell 4	Cell 5	Cell 6	Cell 7		mV	Cell 1	Cell 2	Cell 3	Cell 4	Cell 5	Cell 6	Cell 7	Cell 8	Cell 9	Cell 10			75.3			1451.9
-50	-0.02	-0.03	-0.07	0.24	0.07	0.01	-0.1		-50	-0.04		0.09	0.04	-0.12	-0.04	0.03	-0.01	0	-0.18			68.1			732.3
-40	-0.04	0.02	-0.04	0	0.09	0.02	0.02		-40	-0.15	0.09	0.02	0.09	0.06	-0.05	0.01	-0.01	0	-0.24			75.3			1451.9
-30	-0.35	0	0.12	0.17	-0.05	0.09	-0.02		-30	0.01	0.32	0.22	-0.03	0.22	0.21	0.11	0.12	0.21	0.06
-20	-0.07	0.16	0.36	0.57	0.24	0.26	0.11		-20	0.56	0.54	0.57	0.11	0.7	0.49	0.46	0.23	0.99	0.62
-10	0.24	0.34	0.61	0.29	0.45	0.47	0.23		-10	0.79	1.06	0.8	0.27	1.19	0.82	0.73	0.53	1.77	0.74
0	0.16	0.45	0.5	0.55	0.49	0.46	0.26		0	0.87	1.5	0.92	0.86	1.32	1.32	0.76	0.39	2.03	0.55
10	0.32	0.35	0.41	0.73	0.39	0.49	0.22		10	0.77	1.67	0.94	0.96	1.4	1.46	0.77	0.27	1.99	0.55
20	0.28	0.36	0.56	0.48	0.35	0.45	0.27		20	0.85	1.7	0.96	1.06	1.37	1.46	0.89	0.35	1.9	0.28
30	0.42	0.4	0.51	0.3	0.53	0.44	0.19		30	0.82	1.79	0.99	1.15		1.46	0.85		1.82
Panel F	GFP												scFv2.10
mV	Cell 1	Cell 2	Cell 3	Cell 4	Cell 5	Cell 6	Cell 7	Cell 8	Cell 9	Cell 10		mV	Cell 1	Cell 2	Cell 3	Cell 4	Cell 5	Cell 6	Cell 7	Cell 8	Cell 9
-50	-0.18	-0.07	-0.09	0	-0.05	-0.01	-0.53	-0.18	-0.1	-0.01		-50	-0.11	-0.21	-1.66	-0.19	-0.65	-0.07	-0.22	0.01	-0.22
-40	-0.21	-0.29	-0.18	-0.08	-0.12	-0.12	-0.13	-0.23	-0.13	-0.04		-40	-0.11	-0.16	-0.11	-0.09	-0.07	-0.15	-0.19	-0.12	-0.25
-30	-0.97	-0.68	-0.5	-0.43	-0.73	-0.8	0.12	-2.13	-0.45	-0.18		-30	-0.59	-0.65	-0.96	-0.2	-0.88	-0.86	-0.48	-0.86	-0.71
-20	-4.68	-2.49	-1.72	-1.72	-2.89	-3.88	-0.03	-6.59	-2.05	-0.86		-20	-1.89	-3.28	-10.26	-1.01	-3.42	-2.8	-2.54	-3.11	-1.5
-10	-13.11	-4.32	-3.85	-3.4	-5	-9.59	-0.74	-9.37	-5.56	-1.8		-10	-4.12	-7.59	-11.72	-2.52	-6.89	-5.89	-6.15	-7.78	-3.02
0	-17.06	-5.16	-5.26	-4.11	-6.13	-13.31	-0.69	-9.86	-7.83	-2.06		0	-5.55	-8.22	-10.46	-2.86	-7.52	-7.87	-5.82	-10.45	-4.19
10	-15.06	-4.21	-4.2	-4.06	-4.95	-12.49	-0.14	-9.49	-7.45	-1.84		10	-5.9	-5.9	-8.37	-2.32	-5.95	-7.62	-2.62	-9.71	-3.82
20	-10.79	-1.84	-2.65	-2.84	-3.26	-10.05	0.3	-7.5	-5.17	-1.51		20	-5.5	-3.22	-5.91	-1.41	-3.85	-5.44	-0.74	-7.03	-2.22
30	-7.01	-0.68	-0.79	-2.13	-1.18	-7.12	1.4		-2.54	-1.75		30	-4.35	-0.72	-3.5	-0.37	-1.69		0.49	-4.01

## Sheet: Figure 6
Figure 6
Panel A			Panel B			Panel C			Panel D
GFP	scFv2.10		GFP	scFv2.10		GFP	scFv2.10		GFP	scFv2.10
2.65	0.972		0.079	0.307		2.96672	1.41157		1.05348	0.234829
1.132	2.921		1.884	0.396		1.72907	0.71994		0.538453	0.214191
1.431	1.451		1.498	0.538		1.72907	1.59357		1.1377	0.157854
2.311	3.182		1.095	0.325		1.98388	1.30236		0.632719	0.225719
0.687	2.66		1.07	0.137		1.65627	1.48437		0.693704	0.258442
0.638	3.525		0.374	0.568		2.6027	2.03039		0.827387	0.162689
0.261	2.819			0.542		0.673427	3.01323		0.869594	0.251563
1.093	0.832					0.455018	0.829144		1.34167	0.235945
1.088	0.585		0.382	1.424		1.72907	0.319524		0.972785	0.343226
0.121	0.401		0.907	0.957		0.964639	0.319524		1.46606	0.130895
0.904	1.934		1.875	0.476		0.673427	0.392327		0.876101	0.283357
0.841	0.488		0.57	0.635		0.418617	1.01115		0.813815	0.408488
2.621			0.269	0.65		0.855434	1.37517		0.91998	0.360518
0.121			1.997	1.411		0.782631	1.08395		1.40321	0.360518
0.121				1.502		1.00104	0.901947		0.88391	0.214005
0.416						0.345814	1.12036		1.56943	0.102633
0.368			1.526	0.315		1.40146	0.792743
0.851			0.35	0.941		1.98388	1.33876		1.07321	0.417141
0.271			0.447	0.862		1.83827	0.355925		1.71793	0.88661
2.074			1.812	0.364		0.891836	0.428728		0.702476	1.85418
			1.704	0.313		0.564223	0.683538		0.88661	0.989785
0.713	0.35		0.894	0.514		0.236609	0.683538		0.427015	0.367775
1.032	0.387		0.859	0.336		0.600624	0.97475		0.810093	0.385054
0.582	0.739		1.638			0.382215	1.22956		0.698527	0.712349
1.274	3.736		1.324			0.309412	1.44797		0.569188	1.09296
1.4	3.535		1.307			0.418617	0.756341		0.751842	0.559809
	1.991		1.422			0.455018	0.97475		1.62414	1.36398
	3.733		1.409			0.163807	1.19316		1.02335	1.08802
	4.332		0.717			0.527821	0.938349		0.958685	1.23316
	3.663		0.635			0.309412	0.051487		1.75693	1.1053
	1.429		0.532			0.600624	0.072446			1.60982
	2.106		1.313			0.637025	0.062194			0.871801
	0.799		0.843			1.00104	0.075863			0.73407
	1.616		0.566			1.00104	0.154915			0.467988
	1.539		0.816			1.11024	0.153776			1.08901
	1.977		0.459			0.268823	0.1941			0.966089
	3.562		0.429			0.62285	0.057865			0.941407
	1.098					0.569769	0.409842
						0.90352	0.565668
1.227	0.656					0.54038	0.080875
0.917	1.623					1.01788	0.159927
0.809	1.796					1.54505	0.352432
1.183	1.108					0.916733	0.261078
0.592	0.724					0.868208	0.274747
0.989	0.886					0.843376	0.786422
1.342	1.629					1.34343	0.798041
2.043	1.937					0.66978	0.588222
0.464	1.727					0.611915	0.779132
1.138	0.791					1.09261	0.314
1.886	0.384					1.03565	0.438
0.209	0.51					1.69268	2.685
2.09	0.249					1.20902	2.082
1.473	0.254					0.872765	3.23
0.802	0.468					2.74428	2.546
0.512	0.179					0.937009	1.898
0.501	0.086					1.11562	0.568
0.829	0.083					0.578654	0.706
0.577	0.272					0.295096	0.373
0.497	0.276					1.70259	0.234
0.65						1.61146	0.524
1.144						0.41082	2.411
0.539						0.891075	2.375
1.588						1.07045	0.78
						0.433965	1.034
						1.36844	1.258
						1.31202	0.547
						0.389122	0.482
						0.464343	1.311
						1.01982	0.71
						0.731954	1.007
						1.61724	0.833
						1.30913	0.771
						1.0285	1.402
						1.54636
						1.20353
						0.711703
						0.882395

## Sheet: Figure 7
Figure 7
Panel B			Panel C
GFP	scFv2.10		GFP	scFv2.10
151.05	144.34		6.35132	2.12248
299.4	155.66		1.70721	6.56871
457.31	296.16		9.23325	1.76608
432.1	252.78		4.69023	1.9044
80.72	175.2		1.94912	3.05672
153.71	47.57		3.28749	1.54384
602.95	208.29		12.878	2.06979
667.93	186.2		5.16302	1.16079
523.11	265.69		2.07022	2.46038
755.91	415.32		4.69197
498.62	394.35		11.4358	5.66565
624.22	432.03		14.9344	4.40482
141.51			2.50049
